# Supplementary material for: Evaluation of the Structural Modification of Ibuprofen on the Penetration Release of Ibuprofen from a Drug-in-Adhesive Matrix Type Transdermal Patch
Source: Int J Mol Sci. 2022 Jul 13;23(14):7752. doi: 10.3390/ijms23147752 (PMC9320482; doi:10.3390/ijms23147752)
Supplement: Supplementary file 1 [file ijms-23-07752-s001.zip]

Archive with 1 entries (1 files):
- ijms-1807129-supplementary.pdf
